# Supplementary material for: Neoethilla, a new genus for the first record of the Ethillini from the New World (Diptera, Tachinidae, Exoristinae)
Source: Zookeys. 2012 Nov 15;(242):25–41. doi: 10.3897/zookeys.242.3974 (PMC3561682; doi:10.3897/zookeys.242.3974)
Supplement: XML Treatment for Neoethilla [file zookeys.242.3974-treatment1.xml]

<!DOCTYPE tp:taxon-treatment
  PUBLIC "-//TaxonX//DTD Taxonomic Treatment Publishing DTD v0 20100105//EN" "tax-treatment-NSO.dtd">
<tp:taxon-treatment xmlns:tp="http://www.plazi.org/taxpub"><tp:treatment-meta><mixed-citation publication-type="journal"><person-group><name><surname>Cerretti</surname><given-names>Pierfilippo</given-names></name><name><surname>Wood</surname><given-names>D. Monty</given-names></name><name><surname>O’Hara</surname><given-names>James E.</given-names></name></person-group><article-title>
                    <italic>Neoethilla</italic>, a new genus for the first record of the Ethillini from the New World (Diptera, Tachinidae, Exoristinae)
                </article-title><source>Zookeys</source><day>15</day><month>11</month><year>2012</year><volume>2012</volume><issue>242</issue><fpage>25</fpage><lpage>41</lpage><pub-id pub-id-type="doi">10.3897/zookeys.242.3974</pub-id></mixed-citation></tp:treatment-meta><tp:nomenclature><tp:taxon-name>
                        <tp:taxon-name-part taxon-name-part-type="genus">Neoethilla</tp:taxon-name-part>
                    <object-id xmlns:xlink="http://www.w3.org/1999/xlink" xlink:type="simple">urn:lsid:zoobank.org:act:2863EDC7-20B9-4102-AD19-4EF4CFFA6120</object-id>
								<object-id xmlns:xlink="http://www.w3.org/1999/xlink" xlink:type="simple">http://species-id.net/wiki/Neoethilla</object-id>
								</tp:taxon-name><tp:taxon-status xmlns:xlink="http://www.w3.org/1999/xlink" xlink:type="simple">gen. n.</tp:taxon-status><xref ref-type="fig" rid="F1">Figs 1a–f</xref><xref ref-type="fig" rid="F2">, 2a–b</xref><xref ref-type="fig" rid="F4">, 4a–d</xref><xref ref-type="fig" rid="F5">, 5a–e</xref></tp:nomenclature><tp:treatment-sec sec-type="Type species"><title>Type species:</title><p><italic><tp:taxon-name>Exorista ignobilis</tp:taxon-name></italic> van der Wulp, 1890, by present designation.</p></tp:treatment-sec><tp:treatment-sec sec-type="Etymology"><title>Etymology.</title><p>The compound name <italic><tp:taxon-name>Neoethilla</tp:taxon-name></italic> refers to the New (Latin, <italic>neo</italic>) World distribution and to the suspected close relationship of this genus with the Old World genus <italic><tp:taxon-name>Ethilla</tp:taxon-name></italic> Robineau-Desvoidy, 1863.</p></tp:treatment-sec><tp:treatment-sec sec-type="Description"><title>Description.</title><p>This generic description is based on a redescription of the single included species, <italic><tp:taxon-name>Neoethilla ignobilis</tp:taxon-name></italic>.</p><p>Length: 5.5–7.5 mm.</p><p>Colour: Head mainly black, covered with grey microtomentum. Palpus black to brown (usually paler in female). Thorax and legs entirely black. Abdomen mainly black but reddish yellow laterally (<xref ref-type="fig" rid="F1">Fig. 1a–b</xref>). Tegula and basicosta black.</p><p>Head (<xref ref-type="fig" rid="F1">Figs 1a–e</xref><xref ref-type="fig" rid="F2">, 2a</xref>): Large in dorsal view, about as wide as thorax; higher than long in lateral view. Compound eye densely covered with long ommatrichia (<xref ref-type="fig" rid="F1">Fig. 1c–f</xref>). Frons at its narrowest point 2/3–6/7 (♂♀) as wide as eye in dorsal view (no significant sexual dimorphism in examined specimens). Frontal vitta (= interfrontal area) clearly widening anteriorly. Outer (= lateral) vertical seta not differentiated from postocular setae in male, well developed in female. Ocellar seta absent (<xref ref-type="fig" rid="F1">Figs 1c–d</xref><xref ref-type="fig" rid="F2">, 2a</xref>) or very small; ocellar triangle with several short, proclinate setulae (<xref ref-type="fig" rid="F2">Fig. 2a</xref>). Fronto-orbital plate of male with about three irregular rows of fine, medioclinate setae lateral to frontal setae. Seven to 10 frontal setae. Two or 3 upper (= dorsal) reclinate orbital setae, often not clearly differentiated from frontal setae. Proclinate orbital setae absent in male, 2 in female (<xref ref-type="fig" rid="F1">Fig. 1a–b</xref>). Parafacial covered with proclinate, short, fine setae (<xref ref-type="fig" rid="F1">Fig. 1a–b, 1e–f</xref>). Facial ridge straight in profile, with only a few setae above vibrissa on about 1/5–1/4 of its length. Vibrissa arising at about level of lower facial margin. Face concave; lower facial margin not visible in profile. Antenna slightly shorter than facial ridge. Postpedicel 3.0–3.5 times as long as pedicel. Arista bare, thickened on basal 2/5–1/2. First aristomere not longer than wide (usually shorter); second aristomere 1–2 times as long as wide. Genal dilation well developed. Gena in profile very narrow, about 0.10–0.15 times as high as compound eye (height measured in the same vertical<!--PageBreak--> plane as height of head). Postocular setae fine, relatively long and slightly bent anteriorly. Occiput flat, with 1–2 rows of black setulae behind postocular row. Prementum not more than 2 times as long as wide; palpus well developed, apically covered with setulae, often strongly clavate in female.</p><fig id="F1" position="float" orientation="portrait"><label>Figure 1.</label><caption><p><italic><tp:taxon-name>Neoethilla</tp:taxon-name></italic> gen. n.<italic>ignobilis</italic> (New Mexico) <bold>a–d</bold> habitus <bold>a</bold> male in lateral view <bold>b</bold> female in lateral view <bold>c</bold> male in dorsal view <bold>d</bold> female in dorsal view <bold>d–e</bold> head in frontal view <bold>d</bold> male <bold>e</bold> female.</p></caption><graphic xmlns:xlink="http://www.w3.org/1999/xlink" xlink:href="ZooKeys-242-025-g001.jpg" position="float" orientation="portrait" xlink:type="simple"/></fig><p><!--PageBreak--><!--PageBreak-->Thorax (<xref ref-type="fig" rid="F1">Figs 1a–d, 2b–d</xref>): Postpronotum with 4 setae; 3 strongest, basal, arranged in a line (<xref ref-type="fig" rid="F2">Fig. 2b</xref>). Scutum with 2–3 posthumeral setae, 1 + 3 supra-alar (first postsutural supra-alar seta at most as long as a notopleural seta), 0–1 + 3 intra-alar, 3 + 4 dorsocentral, 3 + 3 acrostichal setae. General hair-like setulae of scutum fine, relatively long and erect. Prosternum laterally setose. Proepisternal depression bare. Two katepisternal setae (the posterior one larger). Katepimeron setulose along its length. Anepimeral seta at most half as long as posterior katepisternal seta. Scutellum wider than long, covered with long, fine, erect setulae. Three pairs of marginal scutellar setae (basal, subapical, apical) (<xref ref-type="fig" rid="F1">Figs 1c–d</xref><xref ref-type="fig" rid="F2">, 2c</xref>); basal and subapical setae about equal in size; apical pair shorter, crossed and sub-horizontal. Scutellum without discal setae. Anterior and posterior lappets of metathoracic spiracle unequal in size.</p><fig id="F2" position="float" orientation="portrait"><label>Figure 2.</label><caption><p><italic><tp:taxon-name>Neoethilla</tp:taxon-name></italic> gen. n.<italic>ignobilis</italic> (male, New Mexico) <bold>a</bold> vertex in anterodorsal view <bold>b</bold> right postpronotum and part of presutural portion of scutum in laterodorsal view [circles indicate basal postpronotal saetae] <bold>c</bold> scutellum in laterodorsal view [b = basal scutellar seta; sa = subapical scutellar seta] <bold>d</bold> lower calypter in posterior view <bold>e</bold> left hind tibia in dorsal view <bold>f</bold> fore claws.</p></caption><graphic xmlns:xlink="http://www.w3.org/1999/xlink" xlink:href="ZooKeys-242-025-g002.jpg" position="float" orientation="portrait" xlink:type="simple"/></fig><p>Legs: Preapical anterodorsal seta of fore tibia about as long and stout as preapical dorsal seta. Mid tibia with 1 anterodorsal seta. Hind tibia with a row of moderately spaced, comb-like anterodorsal setae (<xref ref-type="fig" rid="F2">Fig. 2e</xref>); 2 dorsal preapical setae. Preapical posteroventral seta of hind tibia not differentiated. Claws about as long as fifth tarsal segment in male (<xref ref-type="fig" rid="F2">Fig. 2f</xref>), considerably shorter in female.</p><p>Wing (<xref ref-type="fig" rid="F1">Figs 1a–d</xref><xref ref-type="fig" rid="F2">, 2d</xref>): Bend of vein M usually obtuse. Cell r<sub>4+5</sub> open. Section of M between crossveins r-m and dm-cu longer than section between dm-cu and bend of M. Section of M between dm-cu and bend of M shorter than post-angular section of M. Vein R<sub>4+5</sub> with a single setula at base dorsally and 0–1 ventrally<!--PageBreak-->. Lower calypter large and strongly convex, especially along its lateral and posterior margins (<xref ref-type="fig" rid="F2">Fig. 2d</xref>).</p><p>Abdomen (<xref ref-type="fig" rid="F1">Fig. 1a–d</xref>): Syntergite 1+2 with mid-dorsal depression extending to hind margin. Tergites 1+2 and 3 with a pair of fine median marginal setae, sometimes <!--PageBreak-->not differentiated from the general abdominal setae, and a pair of lateral setae; tergite 4 with a row of marginal setae; tergite 5 with scattered weak setae. Tergites 3 and 4 without median or lateral discal setae.</p><p>Male terminalia (<xref ref-type="fig" rid="F3">Figs 3a–b</xref>, <xref ref-type="fig" rid="F4">4a–d</xref>, <xref ref-type="fig" rid="F5">5a–c</xref>): Sternite 5 with deep median cleft, outer lobe almost truncate along posterior margin (<xref ref-type="fig" rid="F3">Fig. 3a–b</xref>). Tergite 6 large, plate-like<!--PageBreak--> (not divided into two sclerites nor indentate on posterior edge), bare; tergite 6 separated from tergite 5 and segment 7+8 by membrane. Cerci (<xref ref-type="fig" rid="F4">Figs. 4a–b</xref>, <xref ref-type="fig" rid="F5">5a–b</xref>) almost flat, wide in posterior view (sub-ovoid), not fused medially (i.e., longitudinal medial suture complete), distally very slightly divided (<xref ref-type="fig" rid="F4">Figs 4b, 4d</xref>, <xref ref-type="fig" rid="F5">5b</xref>). Surstylus long, wide and sub-triangular in lateral view, distal tip sometimes slightly bent posteriorly (<xref ref-type="fig" rid="F4">Figs 4c</xref>, <xref ref-type="fig" rid="F5">5a</xref>). Posterior half of lateral surface of surstylus with several stout setae. Pregonite and postgonite not fused. Pregonite strongly recurved and pointed. Processi longi long, slender and well separated from each other. Epiphallus stout, well sclerotized, attached to basal portion of basiphallus (<xref ref-type="fig" rid="F5">Fig. 5c</xref>). Connection between basiphallus and distiphallus strongly sclerotized (<xref ref-type="fig" rid="F5">Fig. 5c</xref>). Lateroventral sclerites of distiphallus well developed, strongly sclerotized with robust spines lateroventrally (<xref ref-type="fig" rid="F4">Figs 4a–b</xref>, <xref ref-type="fig" rid="F5">5c</xref>).</p><fig id="F3" position="float" orientation="portrait"><label>Figure 3. </label><caption><p><italic><tp:taxon-name>Neoethilla</tp:taxon-name></italic> gen. n.<italic>ignobilis</italic> (male, New Mexico) [<bold>st5</bold> = sternite 5; <bold>syt7+8</bold> = syntergite 7+8; <bold>t6</bold>  = tergite 6] <bold>a</bold> sternite 5 and syntergite 7+8 <bold>b</bold> detail of left lobe of sternite 5.</p></caption><graphic xmlns:xlink="http://www.w3.org/1999/xlink" xlink:href="ZooKeys-242-025-g003.jpg" position="float" orientation="portrait" xlink:type="simple"/></fig><fig id="F4" position="float" orientation="portrait"><label>Figure 4.</label><caption><p><italic><tp:taxon-name>Neoethilla</tp:taxon-name></italic> gen. n.<italic>ignobilis</italic> (male, New Mexico) [<bold>c</bold> = cerci; <bold>hy</bold> = hypandrium; <bold>dp</bold> = distiphallus; <bold>pr</bold> = pregonite; <bold>s</bold> = surstylus] <bold>a</bold> cerci and right surstylus in lateral view <bold>b</bold> epandrial complex in posterior view <bold>c</bold> distiphallus and pregonite in left lateral view <bold>d</bold> distiphallus in dorsal view.</p></caption><graphic xmlns:xlink="http://www.w3.org/1999/xlink" xlink:href="ZooKeys-242-025-g004.jpg" position="float" orientation="portrait" xlink:type="simple"/></fig><p>Female terminalia. Ovipositor short, not telescopic as in <tp:taxon-name>Winthemiini</tp:taxon-name>.</p><p>Egg. Plano-convex macrotype unembryonated; long-oval in dorsal view; anterodorsally operculate (<xref ref-type="fig" rid="F5">Fig. 5d–e</xref>). Dorsal, convex surface of egg characterized by a strong polygonal micro-sculpturing.</p><fig id="F5" position="float" orientation="portrait"><label>Figure 5.</label><caption><p><italic><tp:taxon-name>Neoethilla</tp:taxon-name></italic> gen. n. <italic>ignobilis</italic> <bold>a–c</bold> terminalia (male, Idaho) [<bold>c</bold> = cerci; <bold>bp</bold> = basiphallus; <bold>dp</bold> = distiphallus; <bold>e</bold> = epnadrium; <bold>eph</bold> = epiphallus] <bold>a</bold> epandrial complex in lateral view <bold>b</bold> epandrial complex in posterior view <bold>c</bold> phallus in lateral view <bold>d–e</bold> egg in dorsal view (Massachusetts) <bold>d</bold> habitus <bold>e</bold> detail of <italic>operculum</italic>.</p></caption><graphic xmlns:xlink="http://www.w3.org/1999/xlink" xlink:href="ZooKeys-242-025-g005.jpg" position="float" orientation="portrait" xlink:type="simple"/></fig></tp:treatment-sec><tp:treatment-sec sec-type="Remarks"><title>Remarks.</title><p><italic><tp:taxon-name>Neoethilla</tp:taxon-name></italic> is superficially similar to <italic><tp:taxon-name>Winthemia</tp:taxon-name></italic> because it has an enlarged compound eye covered with thick and long ommatrichia and parafacial covered with fine setulae. Moreover, <italic><tp:taxon-name>Neoethilla</tp:taxon-name></italic> and <italic><tp:taxon-name>Winthemia</tp:taxon-name></italic> both have a short first postsutural supra-alar seta, a comb-like row of anterodorsal setae on hind tibia and a fully setulose katepimeron. <italic><tp:taxon-name>Neoethilla</tp:taxon-name></italic> is distinguishable from <italic><tp:taxon-name>Winthemia</tp:taxon-name></italic> (i) in having the three strongest basal setae of postpronotum arranged in a line, (ii) in lacking the lateral scutellar setae and (iii) in having processi longi of male terminalia long, slender and well separated from each other. Females of <italic><tp:taxon-name>Neoethilla</tp:taxon-name></italic> have a short ovipositor and a dorsally operculate plano-convex egg. These characters, together with the strongly convex lower calypter, suggest that <italic><tp:taxon-name>Neoethilla</tp:taxon-name></italic> has an ethilline affiliation. Within this tribe the new genus is characterized by the following combination of character states: (i) parafacial fully setulose, (ii) gena very narrow (0.10–0.15 times as high as compound eye), (iii) ocellar setae absent or very reduced, (iv) three strongest basal postpronotal setae arranged in a line, and (v) lateral scutellar setae missing.</p><sec sec-type="Included species and examined specimens"><title>Included species and examined specimens</title></sec></tp:treatment-sec></tp:taxon-treatment>
