# Supplementary material for: Neoethilla, a new genus for the first record of the Ethillini from the New World (Diptera, Tachinidae, Exoristinae)
Source: Zookeys. 2012 Nov 15;(242):25–41. doi: 10.3897/zookeys.242.3974 (PMC3561682; doi:10.3897/zookeys.242.3974)
Supplement: XML Treatment for Neoethilla ignobilis [file zookeys.242.3974-treatment2.xml]

<!DOCTYPE tp:taxon-treatment
  PUBLIC "-//TaxonX//DTD Taxonomic Treatment Publishing DTD v0 20100105//EN" "tax-treatment-NSO.dtd">
<tp:taxon-treatment xmlns:tp="http://www.plazi.org/taxpub"><tp:treatment-meta><mixed-citation publication-type="journal"><person-group><name><surname>Cerretti</surname><given-names>Pierfilippo</given-names></name><name><surname>Wood</surname><given-names>D. Monty</given-names></name><name><surname>O’Hara</surname><given-names>James E.</given-names></name></person-group><article-title>
                    <italic>Neoethilla</italic>, a new genus for the first record of the Ethillini from the New World (Diptera, Tachinidae, Exoristinae)
                </article-title><source>Zookeys</source><day>15</day><month>11</month><year>2012</year><volume>2012</volume><issue>242</issue><fpage>25</fpage><lpage>41</lpage><pub-id pub-id-type="doi">10.3897/zookeys.242.3974</pub-id></mixed-citation></tp:treatment-meta><tp:nomenclature><tp:taxon-name>
                        <tp:taxon-name-part taxon-name-part-type="genus">Neoethilla</tp:taxon-name-part>
                        <tp:taxon-name-part taxon-name-part-type="species">ignobilis</tp:taxon-name-part>
                    <object-id xmlns:xlink="http://www.w3.org/1999/xlink" xlink:type="simple">http://species-id.net/wiki/Neoethilla_ignobilis</object-id>
								</tp:taxon-name><tp:taxon-authority>(van der Wulp, 1890)</tp:taxon-authority><tp:taxon-status xmlns:xlink="http://www.w3.org/1999/xlink" xlink:type="simple">comb. n.</tp:taxon-status><tp:nomenclature-citation-list><tp:nomenclature-citation><tp:taxon-name>Exorista ignobilis</tp:taxon-name><comment> van der Wulp, 1890: 71. Type material examined: holotype ♂ (BMNH): HOLO- / TYPE [disc with red border] // ♂ // Amula, / Guerrero, / 6000 ft. / Aug. H.H.Smith. // B.C.A. Dipt.II. / Exorista / ignobilis, / v.d.W. // Central America. / Pres. by / F.D.Godman. / O.Salvin. / 1903-172. // HOLOTYPE / of <italic><tp:taxon-name>Exorista</tp:taxon-name></italic> / <italic>ignobilis</italic> Wulp / designated 1998 / D.M. Wood.</comment></tp:nomenclature-citation><tp:nomenclature-citation><tp:taxon-name>Winthemia antennalis</tp:taxon-name><comment> Coquillett, 1902: 115, <bold>syn. n.</bold> Type material examined: holotype ♀ (USNM): Los Angeles / Co., CAL. // JULY // Collection / Coquillett // Type / No 6222 / U.S.N.M. [red label] // Winthemia / antennalis / Coq.</comment></tp:nomenclature-citation><!--PageBreak--></tp:nomenclature-citation-list></tp:nomenclature><tp:treatment-sec sec-type="Other material examined"><title>Other material examined.</title><p>UNITED STATES. <italic>Arizona</italic>: 1 ♂, Cochise County, Chiricahua Mountains, 1760 m, <named-content xmlns:xlink="http://www.w3.org/1999/xlink" content-type="dwc:verbatimCoordinates" xlink:type="simple">31°52'26.1"N, 109°13'55.8"W</named-content>, 18.VIII.2007, P. Cerretti leg. (MZUR). 1 ♂, [Cochise County], Chiricahua Mountains, Ash Spring, 1860m, <named-content xmlns:xlink="http://www.w3.org/1999/xlink" content-type="dwc:verbatimCoordinates" xlink:type="simple">31°52.3'N, 109°14.7'W</named-content>, 20–21.IX.2004, J.E. O’Hara leg. (CNC). 3 ♀♀, [Cochise County], Huachuca Mountains, Ramsey Canyon, 1680 m, 2.V.1967, D.M. Wood leg. (CNC). 1 ♂, Cochise County, [Huachuca Mountains], Ida Canyon, 1800 m, <named-content xmlns:xlink="http://www.w3.org/1999/xlink" content-type="dwc:verbatimCoordinates" xlink:type="simple">31°23.5'N, 110°19'W</named-content>, 22–24.X.2001, G. &amp; M. Wood leg. (CNC). 1 ♂, Coconino County, 2 km w. Sunset Crater National Monument, 2100 m, 23–24.VII.1982, J.E. O’Hara leg. (CNC). <italic>California</italic>: 2 ♂♂, [Riverside County], Elsinore, 13.VII.1931 (CNC). <italic>Idaho</italic>: 1 ♂, Craters of the Moon National Monument, 8.VII.1965, D.S. Horning Jr. leg. (CNC). <italic>Maryland</italic>: 1 ♂, Calvert County, Port Republic, 21.VIII.2001, D.M. Wood leg. (CNC). <italic>Massachusetts</italic>: 1 ♀ (with egg), Plymouth County, Onset, 29.VI–6.VII.1983, W.J. Morse leg. (CNC). <italic>New Mexico</italic>: 1 ♂, Grant County, 21 km n. Silver City, Cherry Creek Campground, 2100 m [not 2250 m or 7400’ as printed on some labels from this locality], <named-content xmlns:xlink="http://www.w3.org/1999/xlink" content-type="dwc:verbatimCoordinates" xlink:type="simple">32°54.8'N, 108°13.6'W</named-content>, 16–19.VIII.1982, J.E. &amp; W.M. O’Hara leg. (CNC). 1 ♂, same data except 14–16.VIII.1983, J.E. O’Hara leg. (CNC). 1 ♂, same data except 26.V.1991 (CNC). 2 ♂♂, same data except 16.IX.1994 (CNC). 2 ♂♂, same data except 15–16.VIII.1999 (CNC). 2 ♂♂, Grant County, n. Silver City, Gomez Peak (hilltop), 2200 m, <named-content xmlns:xlink="http://www.w3.org/1999/xlink" content-type="dwc:verbatimCoordinates" xlink:type="simple">32°50'N, 108°17'W</named-content>, 23.IX.2004, J.E. O’Hara leg. (CNC). 1 ♂, same data except 24.IX.2004 (CNC). 1 ♂, same data except 27.VIII.2006 (CNC). 1 ♂, same data except 9.VIII.2007 (CNC). 1 ♂, same data except 4.V.2010 (CNC). 1 ♂, same data except 11.X.2010 (CNC). 8 ♂♂, same data except 9.VIII.2011 (CNC). 6 ♂♂, same locality, 12.VIII.2007, P. Cerretti leg. (MZUR). 5 ♂♂, Grant County, n. Silver City, Eighty Mountain (hilltop), 2275 m, <named-content xmlns:xlink="http://www.w3.org/1999/xlink" content-type="dwc:verbatimCoordinates" xlink:type="simple">32°50.9'N, 108°18.0'W</named-content>, 26.VIII.2006, J.E. O’Hara leg. (CNC). 1 ♂, same data except 15.VIII.2007 (CNC). 3 ♂♂, same locality, 15.VIII.2007, D.M. Wood leg. (CNC). 1 ♀, Grant/Sierra County, 63 km e. Silver City, Emory Pass, 2500 m, <named-content xmlns:xlink="http://www.w3.org/1999/xlink" content-type="dwc:verbatimCoordinates" xlink:type="simple">32°54'N, 107°45'W</named-content>, 12.VIII.2007, G.&amp; M. Wood leg. (CNC). 3 ♂♂, Torrance Co., 14 km s. Cedarvale, North Peak (hilltop), 2250 m, <named-content xmlns:xlink="http://www.w3.org/1999/xlink" content-type="dwc:verbatimCoordinates" xlink:type="simple">34°16.4'N, 105°43.5'W</named-content>, 7.VIII.2007, J.E. O’Hara leg. (CNC). <italic>South Carolina</italic>: 1 ♂, Oconee Co., Sumter [as “Sumpter”] National Forest, Hunt Camp, 1.V.1997, M. Wood leg. (CNC).</p></tp:treatment-sec><tp:treatment-sec sec-type="Distribution"><title>Distribution.</title><p>Neotropical: Mexico (Guerrero); Nearctic: widespread in continental United States (<xref ref-type="bibr" rid="B25">O’Hara and Wood 2004</xref>).</p></tp:treatment-sec><ref-list><ref id="B25"><mixed-citation xmlns:xlink="http://www.w3.org/1999/xlink" xlink:type="simple"><person-group><name name-style="western"><surname>O’Hara</surname><given-names>JE</given-names></name><name name-style="western"><surname>Wood</surname><given-names>DM</given-names></name></person-group> (<year>2004</year>)<source> Catalogue of the Tachinidae (Diptera) of America north of Mexico. Memoirs on Entomology, International, 18: iv + 1–410.</source></mixed-citation></ref></ref-list></tp:taxon-treatment>
